# Supplementary material for: Afforestation-Induced Shifts in Soil Bacterial Diversity and Community Structure in the Saihanba Region
Source: Microorganisms. 2024 Feb 27;12(3):479. doi: 10.3390/microorganisms12030479 (PMC10974129; doi:10.3390/microorganisms12030479)
Supplement: Supplementary file 1 [file microorganisms-12-00479-s001.zip]

Archive with 2 entries (2 files):
- Supplementary materials (Tables S1-S5).xlsx
- Supplementary materials.pdf
